# Supplementary material for: Assessment of Rare Genetic Variants to Identify Candidate Modifier Genes Underlying Neurological Manifestations in Neurofibromatosis 1 Patients
Source: Genes (Basel). 2022 Nov 26;13(12):2218. doi: 10.3390/genes13122218 (PMC9778305; doi:10.3390/genes13122218)
Supplement: Supplementary file 1 [file genes-13-02218-s001.zip › Supplemental tables.xlsx]

## Sheet: S1
Table S1. 37 significant genes using SKAT-O test
(LP & FUN) commonSetID	P.value(<0.005)	N.Marker.All	N.Marker.Test
NF1	5.23714e-05	10	10
CUL7	8.9103e-05	21	21
DUSP26	0.000283726	2	2
OR1L8	0.000286813	2	2
HIGD1C	0.000292397	4	4
SLC19A1	0.000298688	7	7
DPH1	0.000315802	9	9
BCO1	0.000318174	5	5
ZMIZ2	0.000459018	8	8
GSTM3	0.000570902	2	2
PRND	0.00145149	7	7
TWF2	0.00148206	10	10
RASSF1	0.0015239	9	9
ASCC1	0.0018649	4	4
NFE2L2	0.00196031	9	9
PARP6	0.00244898	4	4
LIPH	0.00255606	8	8
SF3A2	0.00308916	6	6
KIAA1522	0.00353118	22	22
LAMB1	0.00380029	24	24
DYNC1LI1	0.00397885	5	5
MYOC	0.0042743	8	8
U2SURP	0.00436771	1	1
DDX39B	0.00443798	1	1
ZMAT2	0.00443798	1	1
GFI1	0.00443948	4	4
SNAPC5	0.00444809	1	1
RBPMS	0.00448873	1	1
DBF4	0.00451939	1	1
DMAC2L	0.00451939	1	1
HIST1H3E	0.00452965	1	1
FIS1	0.00453993	1	1
RIT1	0.00453993	1	1
TRAPPC5	0.00453993	1	1
CELF3	0.00457086	1	1
LRRC3C	0.00457086	1	1
GCLM	0.00458121	1	1

## Sheet: S2
Table S2. Rare variants of 37 significant genes used in SKAT-O test
Chr	Start	End	Ref	Alt	Func.refGene	Gene.refGene	GeneDetail.refGene	ExonicFunc.refGene	AAChange.refGene	AF_eas
chr17	29486064	29486064	C	A	exonic	NF1	.	nonsynonymous	NF1:NM_000267:exon3:c.C241A:p.L81I,NF1:NM_001042492:exon3:c.C241A:p.L81I,NF1:NM_001128147:exon3:c.C241A:p.L81I	.
chr17	29548901	29548901	G	T	exonic	NF1	.	nonsynonymous	NF1:NM_000267:exon15:c.G1675T:p.D559Y,NF1:NM_001042492:exon15:c.G1675T:p.D559Y,NF1:NM_001128147:exon15:c.G1675T:p.D559Y	.
chr17	29553576	29553576	T	C	exonic	NF1	.	nonsynonymous	NF1:NM_000267:exon18:c.T2125C:p.C709R,NF1:NM_001042492:exon18:c.T2125C:p.C709R	.
chr17	29554625	29554625	G	C	splicing	NF1	NM_000267:exon20:c.2409+1G>C;NM_001042492:exon20:c.2409+1G>C	.	.	.
chr17	29559875	29559875	G	C	exonic	NF1	.	nonsynonymous	NF1:NM_000267:exon26:c.G3472C:p.D1158H,NF1:NM_001042492:exon26:c.G3472C:p.D1158H	.
chr17	29559887	29559887	A	G	exonic	NF1	.	nonsynonymous	NF1:NM_000267:exon26:c.A3484G:p.M1162V,NF1:NM_001042492:exon26:c.A3484G:p.M1162V	0.0026
chr17	29588749	29588749	G	A	exonic	NF1	.	nonsynonymous	NF1:NM_000267:exon34:c.G4535A:p.R1512K,NF1:NM_001042492:exon35:c.G4598A:p.R1533K	.
chr17	29665110	29665110	C	T	exonic	NF1	.	stopgain	NF1:NM_000267:exon44:c.C6709T:p.R2237X,NF1:NM_001042492:exon45:c.C6772T:p.R2258X	.
chr17	29670063	29670063	C	G	exonic	NF1	.	nonsynonymous	NF1:NM_000267:exon47:c.C7036G:p.L2346V,NF1:NM_001042492:exon48:c.C7099G:p.L2367V	.
chr17	29701073	29701073	A	G	exonic	NF1	.	nonsynonymous	NF1:NM_000267:exon57:c.A8357G:p.H2786R,NF1:NM_001042492:exon58:c.A8420G:p.H2807R	.
chr6	43005430	43005430	C	T	exonic	CUL7	.	nonsynonymous	CUL7:NM_001168370:exon26:c.G5345A:p.R1782Q,CUL7:NM_014780:exon26:c.G5093A:p.R1698Q	0.0026
chr6	43005647	43005647	G	C	exonic	CUL7	.	nonsynonymous	CUL7:NM_001168370:exon26:c.C5128G:p.L1710V,CUL7:NM_014780:exon26:c.C4876G:p.L1626V	0.0032
chr6	43006016	43006016	G	T	exonic	CUL7	.	nonsynonymous	CUL7:NM_001168370:exon25:c.C5014A:p.L1672I,CUL7:NM_014780:exon25:c.C4762A:p.L1588I	0
chr6	43006060	43006060	C	T	exonic	CUL7	.	nonsynonymous	CUL7:NM_001168370:exon25:c.G4970A:p.R1657Q,CUL7:NM_014780:exon25:c.G4718A:p.R1573Q	0
chr6	43006323	43006323	C	G	exonic	CUL7	.	nonsynonymous	CUL7:NM_001168370:exon24:c.G4800C:p.E1600D,CUL7:NM_014780:exon24:c.G4548C:p.E1516D	.
chr6	43008128	43008128	C	T	exonic	CUL7	.	nonsynonymous	CUL7:NM_001168370:exon22:c.G4312A:p.E1438K,CUL7:NM_014780:exon22:c.G4060A:p.E1354K	0
chr6	43010580	43010580	G	A	exonic	CUL7	.	nonsynonymous	CUL7:NM_001168370:exon19:c.C3857T:p.A1286V,CUL7:NM_014780:exon19:c.C3605T:p.A1202V	0
chr6	43010694	43010694	C	T	exonic	CUL7	.	nonsynonymous	CUL7:NM_001168370:exon19:c.G3743A:p.R1248Q,CUL7:NM_014780:exon19:c.G3491A:p.R1164Q	0
chr6	43010831	43010831	C	T	exonic	CUL7	.	nonsynonymous	CUL7:NM_001168370:exon18:c.G3695A:p.R1232Q,CUL7:NM_014780:exon18:c.G3443A:p.R1148Q	.
chr6	43012582	43012582	C	T	exonic	CUL7	.	nonsynonymous	CUL7:NM_001168370:exon16:c.G3332A:p.R1111H,CUL7:NM_014780:exon16:c.G3080A:p.R1027H	.
chr6	43013797	43013797	G	A	exonic	CUL7	.	nonsynonymous	CUL7:NM_001168370:exon13:c.C2945T:p.S982L,CUL7:NM_014780:exon13:c.C2693T:p.S898L	.
chr6	43014029	43014029	C	T	exonic	CUL7	.	nonsynonymous	CUL7:NM_001168370:exon12:c.G2857A:p.G953S,CUL7:NM_014780:exon12:c.G2605A:p.G869S	.
chr6	43014031	43014031	T	C	exonic	CUL7	.	nonsynonymous	CUL7:NM_001168370:exon12:c.A2855G:p.N952S,CUL7:NM_014780:exon12:c.A2603G:p.N868S	0.0013
chr6	43014040	43014040	C	T	exonic	CUL7	.	stopgain	CUL7:NM_001168370:exon12:c.G2846A:p.W949X,CUL7:NM_014780:exon12:c.G2594A:p.W865X	.
chr6	43014697	43014697	C	T	exonic	CUL7	.	nonsynonymous	CUL7:NM_001168370:exon10:c.G2570A:p.R857Q,CUL7:NM_014780:exon10:c.G2318A:p.R773Q	0
chr6	43014815	43014815	G	A	exonic	CUL7	.	nonsynonymous	CUL7:NM_001168370:exon10:c.C2452T:p.R818C,CUL7:NM_014780:exon10:c.C2200T:p.R734C	0
chr6	43017147	43017147	T	C	exonic	CUL7	.	nonsynonymous	CUL7:NM_001168370:exon7:c.A2075G:p.E692G,CUL7:NM_014780:exon7:c.A1823G:p.E608G	.
chr6	43017322	43017322	G	A	exonic	CUL7	.	stopgain	CUL7:NM_001168370:exon7:c.C1900T:p.R634X,CUL7:NM_014780:exon7:c.C1648T:p.R550X	.
chr6	43019495	43019495	C	T	exonic	CUL7	.	nonsynonymous	CUL7:NM_001168370:exon3:c.G839A:p.R280Q,CUL7:NM_014780:exon3:c.G587A:p.R196Q	.
chr6	43020018	43020018	A	C	exonic	CUL7	.	nonsynonymous	CUL7:NM_001168370:exon2:c.T665G:p.L222W,CUL7:NM_014780:exon2:c.T509G:p.L170W	0.0013
chr6	43020135	43020135	G	A	exonic	CUL7	.	nonsynonymous	CUL7:NM_001168370:exon2:c.C548T:p.T183I,CUL7:NM_014780:exon2:c.C392T:p.T131I	.
chr8	33449550	33449550	C	T	exonic	DUSP26	.	nonsynonymous	DUSP26:NM_001305116:exon3:c.G617A:p.R206Q,DUSP26:NM_001305115:exon4:c.G617A:p.R206Q,DUSP26:NM_024025:exon4:c.G617A:p.R206Q	0.0032
chr8	33454922	33454922	C	T	exonic	DUSP26	.	nonsynonymous	DUSP26:NM_001305116:exon1:c.G112A:p.V38I,DUSP26:NM_001305115:exon2:c.G112A:p.V38I,DUSP26:NM_024025:exon2:c.G112A:p.V38I	0
chr9	125330240	125330240	T	G	exonic	OR1L8	.	nonsynonymous	OR1L8:NM_001004454:exon1:c.A517C:p.N173H	0
chr9	125330749	125330749	C	A	exonic	OR1L8	.	nonsynonymous	OR1L8:NM_001004454:exon1:c.G8T:p.R3I	0.0013
chr12	51347833	51347833	C	T	exonic	HIGD1C	.	stopgain	HIGD1C:NM_001109619:exon3:c.C52T:p.R18X	0.0051
chr12	51354774	51354774	G	C	exonic	HIGD1C	.	nonsynonymous	HIGD1C:NM_001109619:exon4:c.G118C:p.V40L	.
chr12	51354801	51354801	T	G	exonic	HIGD1C	.	nonsynonymous	HIGD1C:NM_001109619:exon4:c.T145G:p.Y49D	.
chr12	51364248	51364248	G	T	exonic	HIGD1C	.	nonsynonymous	HIGD1C:NM_001109619:exon5:c.G253T:p.D85Y	.
chr21	46935811	46935811	G	T	exonic	SLC19A1	.	nonsynonymous	SLC19A1:NM_001205207:exon5:c.C1417A:p.P473T,SLC19A1:NM_001352510:exon6:c.C1183A:p.P395T,SLC19A1:NM_001352512:exon6:c.C1537A:p.P513T,SLC19A1:NM_194255:exon6:c.C1537A:p.P513T	.
chr21	46935892	46935892	C	T	exonic	SLC19A1	.	nonsynonymous	SLC19A1:NM_001205207:exon5:c.G1336A:p.V446M,SLC19A1:NM_001352510:exon6:c.G1102A:p.V368M,SLC19A1:NM_001352512:exon6:c.G1456A:p.V486M,SLC19A1:NM_194255:exon6:c.G1456A:p.V486M	.
chr21	46935970	46935970	G	A	exonic	SLC19A1	.	nonsynonymous	SLC19A1:NM_001205207:exon5:c.C1258T:p.R420W,SLC19A1:NM_001352510:exon6:c.C1024T:p.R342W,SLC19A1:NM_001352512:exon6:c.C1378T:p.R460W,SLC19A1:NM_194255:exon6:c.C1378T:p.R460W	0.0006
chr21	46936010	46936010	G	T	exonic	SLC19A1	.	stopgain	SLC19A1:NM_001205207:exon5:c.C1218A:p.Y406X,SLC19A1:NM_001352510:exon6:c.C984A:p.Y328X,SLC19A1:NM_001352512:exon6:c.C1338A:p.Y446X,SLC19A1:NM_194255:exon6:c.C1338A:p.Y446X	.
chr21	46951801	46951801	G	A	exonic	SLC19A1	.	nonsynonymous	SLC19A1:NM_001205207:exon2:c.C331T:p.R111C,SLC19A1:NM_001205206:exon3:c.C451T:p.R151C,SLC19A1:NM_001352510:exon3:c.C97T:p.R33C,SLC19A1:NM_001352511:exon3:c.C451T:p.R151C,SLC19A1:NM_001352512:exon3:c.C451T:p.R151C,SLC19A1:NM_194255:exon3:c.C451T:p.R151C	.
chr21	46951831	46951831	A	T	exonic	SLC19A1	.	nonsynonymous	SLC19A1:NM_001205207:exon2:c.T301A:p.F101I,SLC19A1:NM_001205206:exon3:c.T421A:p.F141I,SLC19A1:NM_001352510:exon3:c.T67A:p.F23I,SLC19A1:NM_001352511:exon3:c.T421A:p.F141I,SLC19A1:NM_001352512:exon3:c.T421A:p.F141I,SLC19A1:NM_194255:exon3:c.T421A:p.F141I	.
chr21	46957768	46957768	C	T	exonic	SLC19A1	.	nonsynonymous	SLC19A1:NM_001205206:exon2:c.G106A:p.G36S,SLC19A1:NM_001352511:exon2:c.G106A:p.G36S,SLC19A1:NM_001352512:exon2:c.G106A:p.G36S,SLC19A1:NM_194255:exon2:c.G106A:p.G36S	.
chr17	1936801	1936801	C	T	exonic	DPH1	.	nonsynonymous	DPH1:NM_001346574:exon2:c.C79T:p.R27W,DPH1:NM_001346575:exon2:c.C79T:p.R27W,DPH1:NM_001383:exon2:c.C79T:p.R27W	0
chr17	1937133	1937133	A	G	exonic	DPH1	.	nonsynonymous	DPH1:NM_001346574:exon3:c.A290G:p.E97G,DPH1:NM_001346575:exon3:c.A290G:p.E97G,DPH1:NM_001383:exon3:c.A290G:p.E97G	.
chr17	1939360	1939360	G	T	exonic	DPH1	.	nonsynonymous	DPH1:NM_001346574:exon4:c.G390T:p.L130F,DPH1:NM_001346575:exon4:c.G390T:p.L130F,DPH1:NM_001383:exon4:c.G390T:p.L130F	0.0077
chr17	1943061	1943061	T	G	exonic	DPH1	.	nonsynonymous	DPH1:NM_001346576:exon6:c.T288G:p.D96E,DPH1:NM_001346574:exon7:c.T708G:p.D236E,DPH1:NM_001346575:exon7:c.T675G:p.D225E,DPH1:NM_001383:exon7:c.T708G:p.D236E	.
chr17	1943116	1943116	C	T	exonic	DPH1	.	nonsynonymous	DPH1:NM_001346576:exon6:c.C343T:p.R115W,DPH1:NM_001346574:exon7:c.C763T:p.R255W,DPH1:NM_001346575:exon7:c.C730T:p.R244W,DPH1:NM_001383:exon7:c.C763T:p.R255W	.
chr17	1943561	1943561	C	T	exonic	DPH1	.	nonsynonymous	DPH1:NM_001346576:exon7:c.C394T:p.R132C,DPH1:NM_001346574:exon8:c.C814T:p.R272C,DPH1:NM_001346575:exon8:c.C781T:p.R261C,DPH1:NM_001383:exon8:c.C814T:p.R272C	.
chr17	1943880	1943880	C	G	exonic	DPH1	.	nonsynonymous	DPH1:NM_001346576:exon8:c.C583G:p.L195V,DPH1:NM_001346574:exon9:c.C940G:p.L314V,DPH1:NM_001346575:exon9:c.C907G:p.L303V,DPH1:NM_001383:exon9:c.C1003G:p.L335V	0
chr17	1944820	1944820	A	C	exonic	DPH1	.	nonsynonymous	DPH1:NM_001346576:exon10:c.A727C:p.M243L,DPH1:NM_001346574:exon11:c.A1084C:p.M362L,DPH1:NM_001346575:exon11:c.A1051C:p.M351L,DPH1:NM_001383:exon11:c.A1147C:p.M383L	.
chr17	1945061	1945061	G	C	splicing	DPH1	NM_001383:exon12:c.1243-1G>C;NM_001346574:exon12:c.1180-1G>C;NM_001346575:exon12:c.1147-1G>C;NM_001346576:exon11:c.823-1G>C	.	.	.
chr16	81293316	81293316	G	A	exonic	BCO1	.	nonsynonymous	BCO1:NM_017429:exon3:c.G229A:p.D77N	0
chr16	81295827	81295827	C	T	exonic	BCO1	.	nonsynonymous	BCO1:NM_017429:exon4:c.C410T:p.A137V	0
chr16	81303943	81303943	C	G	exonic	BCO1	.	nonsynonymous	BCO1:NM_017429:exon7:c.C1023G:p.N341K	.
chr16	81304020	81304020	A	G	exonic	BCO1	.	nonsynonymous	BCO1:NM_017429:exon7:c.A1100G:p.K367R	.
chr16	81324160	81324160	G	A	exonic	BCO1	.	nonsynonymous	BCO1:NM_017429:exon11:c.G1622A:p.C541Y	0
chr7	44796675	44796675	G	A	exonic	ZMIZ2	.	nonsynonymous	ZMIZ2:NM_174929:exon3:c.G295A:p.A99T,ZMIZ2:NM_001300959:exon4:c.G199A:p.A67T,ZMIZ2:NM_031449:exon4:c.G295A:p.A99T	0.0019
chr7	44800102	44800102	G	A	exonic	ZMIZ2	.	nonsynonymous	ZMIZ2:NM_174929:exon7:c.G1072A:p.V358I,ZMIZ2:NM_001300959:exon8:c.G976A:p.V326I,ZMIZ2:NM_031449:exon9:c.G1150A:p.V384I	.
chr7	44805882	44805882	C	T	exonic	ZMIZ2	.	nonsynonymous	ZMIZ2:NM_174929:exon15:c.C2284T:p.P762S,ZMIZ2:NM_001300959:exon16:c.C2188T:p.P730S,ZMIZ2:NM_031449:exon17:c.C2362T:p.P788S	.
chr7	44806038	44806038	C	G	exonic	ZMIZ2	.	nonsynonymous	ZMIZ2:NM_174929:exon16:c.C2353G:p.L785V,ZMIZ2:NM_001300959:exon17:c.C2257G:p.L753V,ZMIZ2:NM_031449:exon18:c.C2431G:p.L811V	.
chr7	44806117	44806117	A	G	exonic	ZMIZ2	.	nonsynonymous	ZMIZ2:NM_174929:exon16:c.A2432G:p.H811R,ZMIZ2:NM_001300959:exon17:c.A2336G:p.H779R,ZMIZ2:NM_031449:exon18:c.A2510G:p.H837R	0.0045
chr7	44806211	44806211	G	A	exonic	ZMIZ2	.	nonsynonymous	ZMIZ2:NM_174929:exon16:c.G2526A:p.M842I,ZMIZ2:NM_001300959:exon17:c.G2430A:p.M810I,ZMIZ2:NM_031449:exon18:c.G2604A:p.M868I	.
chr7	44806239	44806239	G	A	exonic	ZMIZ2	.	nonsynonymous	ZMIZ2:NM_174929:exon16:c.G2554A:p.E852K,ZMIZ2:NM_001300959:exon17:c.G2458A:p.E820K,ZMIZ2:NM_031449:exon18:c.G2632A:p.E878K	.
chr7	44807185	44807185	A	G	exonic	ZMIZ2	.	nonsynonymous	ZMIZ2:NM_174929:exon17:c.A2648G:p.N883S,ZMIZ2:NM_001300959:exon18:c.A2552G:p.N851S,ZMIZ2:NM_031449:exon19:c.A2726G:p.N909S	.
chr1	110280751	110280751	G	A	exonic	GSTM3	.	nonsynonymous	GSTM3:NM_000849:exon6:c.C334T:p.R112C	0.0006
chr1	110282909	110282909	T	C	exonic	GSTM3	.	startloss	GSTM3:NM_000849:exon2:c.A1G:p.M1?	0.0019
chr20	4705274	4705274	C	T	exonic	PRND	.	nonsynonymous	PRND:NM_012409:exon2:c.C77T:p.T26M	0
chr20	4705306	4705306	C	T	exonic	PRND	.	nonsynonymous	PRND:NM_012409:exon2:c.C109T:p.R37W	.
chr20	4705396	4705396	G	A	exonic	PRND	.	nonsynonymous	PRND:NM_012409:exon2:c.G199A:p.D67N	.
chr20	4705603	4705603	G	A	exonic	PRND	.	nonsynonymous	PRND:NM_012409:exon2:c.G406A:p.V136I	.
chr20	4705654	4705654	G	T	exonic	PRND	.	nonsynonymous	PRND:NM_012409:exon2:c.G457T:p.A153S	.
chr20	4705663	4705663	C	T	exonic	PRND	.	nonsynonymous	PRND:NM_012409:exon2:c.C466T:p.R156W	.
chr20	4705664	4705664	G	C	exonic	PRND	.	nonsynonymous	PRND:NM_012409:exon2:c.G467C:p.R156P	.
chr3	52263065	52263065	A	C	exonic	TWF2	.	nonsynonymous	TWF2:NM_007284:exon9:c.T1035G:p.N345K	.
chr3	52263082	52263082	G	A	exonic	TWF2	.	nonsynonymous	TWF2:NM_007284:exon9:c.C1018T:p.R340C	.
chr3	52263130	52263130	C	T	exonic	TWF2	.	nonsynonymous	TWF2:NM_007284:exon9:c.G970A:p.A324T	0.0006
chr3	52263948	52263948	G	A	exonic	TWF2	.	nonsynonymous	TWF2:NM_007284:exon7:c.C748T:p.L250F	0.0006
chr3	52265201	52265201	G	A	exonic	TWF2	.	nonsynonymous	TWF2:NM_007284:exon5:c.C425T:p.A142V	.
chr3	52265202	52265202	C	G	exonic	TWF2	.	nonsynonymous	TWF2:NM_007284:exon5:c.G424C:p.A142P	.
chr3	52266010	52266010	C	T	exonic	TWF2	.	nonsynonymous	TWF2:NM_007284:exon3:c.G232A:p.A78T	.
chr3	52266015	52266015	T	C	exonic	TWF2	.	nonsynonymous	TWF2:NM_007284:exon3:c.A227G:p.Q76R	.
chr3	52269050	52269050	T	A	exonic	TWF2	.	nonsynonymous	TWF2:NM_007284:exon2:c.A98T:p.E33V	0.0013
chr3	52269051	52269051	C	T	exonic	TWF2	.	nonsynonymous	TWF2:NM_007284:exon2:c.G97A:p.E33K	.
chr3	50368107	50368107	G	A	exonic	RASSF1	.	nonsynonymous	RASSF1:NM_001206957:exon5:c.C475T:p.R159W,RASSF1:NM_170713:exon5:c.C718T:p.R240W,RASSF1:NM_007182:exon6:c.C928T:p.R310W,RASSF1:NM_170712:exon6:c.C475T:p.R159W,RASSF1:NM_170714:exon6:c.C940T:p.R314W	.
chr3	50369170	50369170	G	A	exonic	RASSF1	.	nonsynonymous	RASSF1:NM_001206957:exon3:c.C127T:p.R43W,RASSF1:NM_170713:exon3:c.C370T:p.R124W,RASSF1:NM_007182:exon4:c.C580T:p.R194W,RASSF1:NM_170712:exon4:c.C127T:p.R43W,RASSF1:NM_170714:exon4:c.C592T:p.R198W	0
chr3	50369178	50369178	C	T	exonic	RASSF1	.	nonsynonymous	RASSF1:NM_001206957:exon3:c.G119A:p.G40D,RASSF1:NM_170713:exon3:c.G362A:p.G121D,RASSF1:NM_007182:exon4:c.G572A:p.G191D,RASSF1:NM_170712:exon4:c.G119A:p.G40D,RASSF1:NM_170714:exon4:c.G584A:p.G195D	0.0006
chr3	50369184	50369184	C	T	exonic	RASSF1	.	nonsynonymous	RASSF1:NM_001206957:exon3:c.G113A:p.R38Q,RASSF1:NM_170713:exon3:c.G356A:p.R119Q,RASSF1:NM_007182:exon4:c.G566A:p.R189Q,RASSF1:NM_170712:exon4:c.G113A:p.R38Q,RASSF1:NM_170714:exon4:c.G578A:p.R193Q	.
chr3	50369236	50369236	G	A	exonic	RASSF1	.	nonsynonymous	RASSF1:NM_001206957:exon3:c.C61T:p.R21C,RASSF1:NM_170713:exon3:c.C304T:p.R102C,RASSF1:NM_007182:exon4:c.C514T:p.R172C,RASSF1:NM_170712:exon4:c.C61T:p.R21C,RASSF1:NM_170714:exon4:c.C526T:p.R176C	0
chr3	50369513	50369513	C	G	exonic	RASSF1	.	nonsynonymous	RASSF1:NM_170713:exon2:c.G220C:p.A74P,RASSF1:NM_007182:exon3:c.G430C:p.A144P,RASSF1:NM_170714:exon3:c.G442C:p.A148P	0.0026
chr3	50374611	50374611	C	A	exonic	RASSF1	.	nonsynonymous	RASSF1:NM_170713:exon1:c.G140T:p.R47L	.
chr3	50377985	50377985	A	T	splicing	RASSF1	NM_001206957:exon1:UTR5;NM_170714:exon1:c.250+2T>A;NM_007182:exon1:c.250+2T>A	.	.	0.0026
chr3	50378008	50378008	G	A	exonic	RASSF1	.	nonsynonymous	RASSF1:NM_007182:exon1:c.C229T:p.R77C,RASSF1:NM_170714:exon1:c.C229T:p.R77C	0.0026
chr10	73862694	73862694	T	C	exonic	ASCC1	.	nonsynonymous	ASCC1:NM_001369100:exon9:c.A869G:p.N290S,ASCC1:NM_001369103:exon9:c.A869G:p.N290S,ASCC1:NM_001369104:exon9:c.A869G:p.N290S,ASCC1:NM_001369085:exon10:c.A1055G:p.N352S,ASCC1:NM_001369086:exon10:c.A1055G:p.N352S,ASCC1:NM_001369087:exon10:c.A989G:p.N330S,ASCC1:NM_001369088:exon10:c.A989G:p.N330S,ASCC1:NM_001369089:exon10:c.A989G:p.N330S,ASCC1:NM_001369090:exon10:c.A989G:p.N330S,ASCC1:NM_001369091:exo…	0.0006
chr10	73912744	73912744	T	C	exonic	ASCC1	.	nonsynonymous	ASCC1:NM_001198798:exon7:c.A629G:p.D210G,ASCC1:NM_001198800:exon7:c.A629G:p.D210G,ASCC1:NM_001369085:exon7:c.A695G:p.D232G,ASCC1:NM_001369086:exon7:c.A695G:p.D232G,ASCC1:NM_001369087:exon7:c.A629G:p.D210G,ASCC1:NM_001369088:exon7:c.A629G:p.D210G,ASCC1:NM_001369089:exon7:c.A629G:p.D210G,ASCC1:NM_001369090:exon7:c.A629G:p.D210G,ASCC1:NM_001369091:exon7:c.A629G:p.D210G,ASCC1:NM_001369092:exon7:c.A62…	.
chr10	73963229	73963229	T	C	exonic	ASCC1	.	nonsynonymous	ASCC1:NM_001198798:exon4:c.A266G:p.K89R,ASCC1:NM_001198800:exon4:c.A266G:p.K89R,ASCC1:NM_001369085:exon4:c.A332G:p.K111R,ASCC1:NM_001369086:exon4:c.A332G:p.K111R,ASCC1:NM_001369087:exon4:c.A266G:p.K89R,ASCC1:NM_001369088:exon4:c.A266G:p.K89R,ASCC1:NM_001369089:exon4:c.A266G:p.K89R,ASCC1:NM_001369090:exon4:c.A266G:p.K89R,ASCC1:NM_001369091:exon4:c.A266G:p.K89R,ASCC1:NM_001369092:exon4:c.A266G:p.K8…	.
chr10	73964220	73964220	T	C	exonic	ASCC1	.	nonsynonymous	ASCC1:NM_001198799:exon4:c.A256G:p.I86V	0.0026
chr2	178095562	178095562	T	C	exonic	NFE2L2	.	nonsynonymous	NFE2L2:NM_001313902:exon4:c.A1679G:p.N560S,NFE2L2:NM_001145412:exon5:c.A1721G:p.N574S,NFE2L2:NM_001145413:exon5:c.A1700G:p.N567S,NFE2L2:NM_001313900:exon5:c.A1721G:p.N574S,NFE2L2:NM_001313901:exon5:c.A1721G:p.N574S,NFE2L2:NM_001313903:exon5:c.A1550G:p.N517S,NFE2L2:NM_001313904:exon5:c.A1469G:p.N490S,NFE2L2:NM_006164:exon5:c.A1769G:p.N590S	0.0006
chr2	178095985	178095985	C	T	exonic	NFE2L2	.	nonsynonymous	NFE2L2:NM_001313902:exon4:c.G1256A:p.R419H,NFE2L2:NM_001145412:exon5:c.G1298A:p.R433H,NFE2L2:NM_001145413:exon5:c.G1277A:p.R426H,NFE2L2:NM_001313900:exon5:c.G1298A:p.R433H,NFE2L2:NM_001313901:exon5:c.G1298A:p.R433H,NFE2L2:NM_001313903:exon5:c.G1127A:p.R376H,NFE2L2:NM_001313904:exon5:c.G1046A:p.R349H,NFE2L2:NM_006164:exon5:c.G1346A:p.R449H	0.0064
chr2	178096021	178096021	C	T	exonic	NFE2L2	.	nonsynonymous	NFE2L2:NM_001313902:exon4:c.G1220A:p.R407Q,NFE2L2:NM_001145412:exon5:c.G1262A:p.R421Q,NFE2L2:NM_001145413:exon5:c.G1241A:p.R414Q,NFE2L2:NM_001313900:exon5:c.G1262A:p.R421Q,NFE2L2:NM_001313901:exon5:c.G1262A:p.R421Q,NFE2L2:NM_001313903:exon5:c.G1091A:p.R364Q,NFE2L2:NM_001313904:exon5:c.G1010A:p.R337Q,NFE2L2:NM_006164:exon5:c.G1310A:p.R437Q	.
chr2	178096634	178096634	G	A	exonic	NFE2L2	.	nonsynonymous	NFE2L2:NM_001313902:exon4:c.C607T:p.P203S,NFE2L2:NM_001145412:exon5:c.C649T:p.P217S,NFE2L2:NM_001145413:exon5:c.C628T:p.P210S,NFE2L2:NM_001313900:exon5:c.C649T:p.P217S,NFE2L2:NM_001313901:exon5:c.C649T:p.P217S,NFE2L2:NM_001313903:exon5:c.C478T:p.P160S,NFE2L2:NM_001313904:exon5:c.C397T:p.P133S,NFE2L2:NM_006164:exon5:c.C697T:p.P233S	0.0039
chr2	178098006	178098006	T	G	exonic	NFE2L2	.	nonsynonymous	NFE2L2:NM_001145412:exon3:c.A326C:p.Q109P,NFE2L2:NM_001145413:exon3:c.A326C:p.Q109P,NFE2L2:NM_001313900:exon3:c.A326C:p.Q109P,NFE2L2:NM_001313901:exon3:c.A326C:p.Q109P,NFE2L2:NM_001313903:exon3:c.A155C:p.Q52P,NFE2L2:NM_001313904:exon3:c.A74C:p.Q25P,NFE2L2:NM_006164:exon3:c.A374C:p.Q125P	.
chr2	178098064	178098064	C	T	exonic	NFE2L2	.	nonsynonymous	NFE2L2:NM_001145412:exon3:c.G268A:p.A90T,NFE2L2:NM_001145413:exon3:c.G268A:p.A90T,NFE2L2:NM_001313900:exon3:c.G268A:p.A90T,NFE2L2:NM_001313901:exon3:c.G268A:p.A90T,NFE2L2:NM_001313903:exon3:c.G97A:p.A33T,NFE2L2:NM_001313904:exon3:c.G16A:p.A6T,NFE2L2:NM_006164:exon3:c.G316A:p.A106T	.
chr2	178098741	178098741	A	G	exonic	NFE2L2	.	nonsynonymous	NFE2L2:NM_001145412:exon2:c.T256C:p.Y86H,NFE2L2:NM_001145413:exon2:c.T256C:p.Y86H,NFE2L2:NM_001313900:exon2:c.T256C:p.Y86H,NFE2L2:NM_001313901:exon2:c.T256C:p.Y86H,NFE2L2:NM_001313902:exon2:c.T304C:p.Y102H,NFE2L2:NM_006164:exon2:c.T304C:p.Y102H	.
chr2	178098946	178098946	A	C	exonic	NFE2L2	.	nonsynonymous	NFE2L2:NM_001145412:exon2:c.T51G:p.S17R,NFE2L2:NM_001145413:exon2:c.T51G:p.S17R,NFE2L2:NM_001313900:exon2:c.T51G:p.S17R,NFE2L2:NM_001313901:exon2:c.T51G:p.S17R,NFE2L2:NM_001313902:exon2:c.T99G:p.S33R,NFE2L2:NM_006164:exon2:c.T99G:p.S33R	.
chr2	178129280	178129280	G	T	exonic	NFE2L2	.	nonsynonymous	NFE2L2:NM_001313902:exon1:c.C25A:p.P9T,NFE2L2:NM_001313903:exon1:c.C25A:p.P9T,NFE2L2:NM_006164:exon1:c.C25A:p.P9T	.
chr15	72534996	72534996	C	G	exonic	PARP6	.	nonsynonymous	PARP6:NM_001323515:exon21:c.G1549C:p.V517L,PARP6:NM_001323516:exon21:c.G1549C:p.V517L,PARP6:NM_001323519:exon21:c.G1546C:p.V516L,PARP6:NM_001323521:exon21:c.G1546C:p.V516L,PARP6:NM_001323522:exon21:c.G1606C:p.V536L,PARP6:NM_001323523:exon21:c.G1546C:p.V516L,PARP6:NM_001323524:exon21:c.G1546C:p.V516L,PARP6:NM_001323525:exon21:c.G1609C:p.V537L,PARP6:NM_001323526:exon21:c.G1546C:p.V516L,PARP6:NM_001…	.
chr15	72550469	72550469	A	G	exonic	PARP6	.	nonsynonymous	PARP6:NM_001323515:exon12:c.T755C:p.M252T,PARP6:NM_001323516:exon12:c.T755C:p.M252T,PARP6:NM_001323519:exon12:c.T755C:p.M252T,PARP6:NM_001323521:exon12:c.T755C:p.M252T,PARP6:NM_001323522:exon12:c.T815C:p.M272T,PARP6:NM_001323523:exon12:c.T755C:p.M252T,PARP6:NM_001323524:exon12:c.T755C:p.M252T,PARP6:NM_001323525:exon12:c.T815C:p.M272T,PARP6:NM_001323526:exon12:c.T755C:p.M252T,PARP6:NM_001323528:ex…	0.0032
chr15	72554007	72554007	C	T	exonic	PARP6	.	nonsynonymous	PARP6:NM_001323515:exon9:c.G437A:p.S146N,PARP6:NM_001323516:exon9:c.G437A:p.S146N,PARP6:NM_001323519:exon9:c.G437A:p.S146N,PARP6:NM_001323521:exon9:c.G437A:p.S146N,PARP6:NM_001323522:exon9:c.G437A:p.S146N,PARP6:NM_001323523:exon9:c.G437A:p.S146N,PARP6:NM_001323524:exon9:c.G437A:p.S146N,PARP6:NM_001323525:exon9:c.G437A:p.S146N,PARP6:NM_001323526:exon9:c.G437A:p.S146N,PARP6:NM_001323528:exon9:c.G43…	.
chr15	72557428	72557428	C	T	exonic	PARP6	.	nonsynonymous	PARP6:NM_001323515:exon7:c.G322A:p.G108R,PARP6:NM_001323516:exon7:c.G322A:p.G108R,PARP6:NM_001323519:exon7:c.G322A:p.G108R,PARP6:NM_001323521:exon7:c.G322A:p.G108R,PARP6:NM_001323522:exon7:c.G322A:p.G108R,PARP6:NM_001323523:exon7:c.G322A:p.G108R,PARP6:NM_001323524:exon7:c.G322A:p.G108R,PARP6:NM_001323525:exon7:c.G322A:p.G108R,PARP6:NM_001323526:exon7:c.G322A:p.G108R,PARP6:NM_001323528:exon7:c.G32…	.
chr3	185229375	185229375	A	G	exonic	LIPH	.	nonsynonymous	LIPH:NM_139248:exon9:c.T1205C:p.I402T	.
chr3	185232285	185232285	A	G	exonic	LIPH	.	nonsynonymous	LIPH:NM_139248:exon8:c.T1007C:p.I336T	.
chr3	185237074	185237074	G	T	exonic	LIPH	.	nonsynonymous	LIPH:NM_139248:exon6:c.C742A:p.H248N	0.0006
chr3	185237080	185237080	A	T	exonic	LIPH	.	nonsynonymous	LIPH:NM_139248:exon6:c.T736A:p.C246S	.
chr3	185251401	185251401	A	G	exonic	LIPH	.	nonsynonymous	LIPH:NM_139248:exon3:c.T484C:p.F162L	.
chr3	185252641	185252641	C	A	exonic	LIPH	.	nonsynonymous	LIPH:NM_139248:exon2:c.G329T:p.R110L	.
chr3	185252860	185252860	G	A	exonic	LIPH	.	nonsynonymous	LIPH:NM_139248:exon2:c.C110T:p.T37M	.
chr3	185252918	185252918	C	T	exonic	LIPH	.	nonsynonymous	LIPH:NM_139248:exon2:c.G52A:p.A18T	0.0026
chr19	2247944	2247944	C	T	exonic	SF3A2	.	nonsynonymous	SF3A2:NM_007165:exon9:c.C794T:p.P265L	.
chr19	2248195	2248195	G	A	exonic	SF3A2	.	nonsynonymous	SF3A2:NM_007165:exon9:c.G1045A:p.G349R	0
chr19	2248247	2248247	C	A	exonic	SF3A2	.	nonsynonymous	SF3A2:NM_007165:exon9:c.C1097A:p.P366H	0.0013
chr19	2248303	2248303	G	A	exonic	SF3A2	.	nonsynonymous	SF3A2:NM_007165:exon9:c.G1153A:p.A385T	0.0084
chr19	2248351	2248351	C	T	exonic	SF3A2	.	nonsynonymous	SF3A2:NM_007165:exon9:c.C1201T:p.H401Y	.
chr19	2248373	2248373	A	C	exonic	SF3A2	.	nonsynonymous	SF3A2:NM_007165:exon9:c.A1223C:p.H408P	.
chr1	33219734	33219734	G	C	exonic	KIAA1522	.	nonsynonymous	KIAA1522:NM_001369553:exon1:c.G44C:p.R15P	.
chr1	33219775	33219775	C	T	exonic	KIAA1522	.	nonsynonymous	KIAA1522:NM_001369553:exon1:c.C85T:p.P29S	.
chr1	33233453	33233453	G	A	exonic	KIAA1522	.	nonsynonymous	KIAA1522:NM_001198972:exon2:c.G124A:p.V42M,KIAA1522:NM_001198973:exon2:c.G124A:p.V42M,KIAA1522:NM_001369553:exon2:c.G157A:p.V53M,KIAA1522:NM_020888:exon2:c.G301A:p.V101M	.
chr1	33234284	33234284	T	C	exonic	KIAA1522	.	nonsynonymous	KIAA1522:NM_001198972:exon4:c.T317C:p.I106T,KIAA1522:NM_001198973:exon4:c.T317C:p.I106T,KIAA1522:NM_001369553:exon4:c.T350C:p.I117T,KIAA1522:NM_020888:exon4:c.T494C:p.I165T	0.0006
chr1	33234353	33234353	G	A	exonic	KIAA1522	.	nonsynonymous	KIAA1522:NM_001198972:exon4:c.G386A:p.R129H,KIAA1522:NM_001198973:exon4:c.G386A:p.R129H,KIAA1522:NM_001369553:exon4:c.G419A:p.R140H,KIAA1522:NM_020888:exon4:c.G563A:p.R188H	0.0006
chr1	33235543	33235543	C	T	exonic	KIAA1522	.	nonsynonymous	KIAA1522:NM_001198972:exon6:c.C586T:p.R196C,KIAA1522:NM_001369553:exon6:c.C619T:p.R207C,KIAA1522:NM_020888:exon6:c.C763T:p.R255C	0
chr1	33235651	33235651	A	G	exonic	KIAA1522	.	nonsynonymous	KIAA1522:NM_001198972:exon6:c.A694G:p.M232V,KIAA1522:NM_001369553:exon6:c.A727G:p.M243V,KIAA1522:NM_020888:exon6:c.A871G:p.M291V	0.0019
chr1	33235669	33235669	G	A	exonic	KIAA1522	.	nonsynonymous	KIAA1522:NM_001198972:exon6:c.G712A:p.D238N,KIAA1522:NM_001369553:exon6:c.G745A:p.D249N,KIAA1522:NM_020888:exon6:c.G889A:p.D297N	.
chr1	33235717	33235717	C	T	exonic	KIAA1522	.	nonsynonymous	KIAA1522:NM_001198972:exon6:c.C760T:p.R254W,KIAA1522:NM_001369553:exon6:c.C793T:p.R265W,KIAA1522:NM_020888:exon6:c.C937T:p.R313W	0.0045
chr1	33235787	33235787	A	G	exonic	KIAA1522	.	nonsynonymous	KIAA1522:NM_001198972:exon6:c.A830G:p.E277G,KIAA1522:NM_001369553:exon6:c.A863G:p.E288G,KIAA1522:NM_020888:exon6:c.A1007G:p.E336G	0
chr1	33235889	33235889	G	T	exonic	KIAA1522	.	nonsynonymous	KIAA1522:NM_001198972:exon6:c.G932T:p.G311V,KIAA1522:NM_001369553:exon6:c.G965T:p.G322V,KIAA1522:NM_020888:exon6:c.G1109T:p.G370V	.
chr1	33236255	33236255	G	A	exonic	KIAA1522	.	nonsynonymous	KIAA1522:NM_001198972:exon6:c.G1298A:p.R433H,KIAA1522:NM_001369553:exon6:c.G1331A:p.R444H,KIAA1522:NM_020888:exon6:c.G1475A:p.R492H	0
chr1	33236360	33236360	G	A	exonic	KIAA1522	.	nonsynonymous	KIAA1522:NM_001198972:exon6:c.G1403A:p.R468H,KIAA1522:NM_001369553:exon6:c.G1436A:p.R479H,KIAA1522:NM_020888:exon6:c.G1580A:p.R527H	0.0006
chr1	33236584	33236584	C	T	exonic	KIAA1522	.	nonsynonymous	KIAA1522:NM_001198972:exon6:c.C1627T:p.P543S,KIAA1522:NM_001369553:exon6:c.C1660T:p.P554S,KIAA1522:NM_020888:exon6:c.C1804T:p.P602S	0.0006
chr1	33236852	33236852	C	G	exonic	KIAA1522	.	nonsynonymous	KIAA1522:NM_001198972:exon6:c.C1895G:p.A632G,KIAA1522:NM_001369553:exon6:c.C1928G:p.A643G,KIAA1522:NM_020888:exon6:c.C2072G:p.A691G	0
chr1	33237103	33237103	C	T	exonic	KIAA1522	.	nonsynonymous	KIAA1522:NM_001198972:exon6:c.C2146T:p.P716S,KIAA1522:NM_001369553:exon6:c.C2179T:p.P727S,KIAA1522:NM_020888:exon6:c.C2323T:p.P775S	0.0026
chr1	33237239	33237239	C	T	exonic	KIAA1522	.	nonsynonymous	KIAA1522:NM_001198972:exon6:c.C2282T:p.S761F,KIAA1522:NM_001369553:exon6:c.C2315T:p.S772F,KIAA1522:NM_020888:exon6:c.C2459T:p.S820F	0
chr1	33237583	33237583	C	G	exonic	KIAA1522	.	nonsynonymous	KIAA1522:NM_001198972:exon6:c.C2626G:p.R876G,KIAA1522:NM_001369553:exon6:c.C2659G:p.R887G,KIAA1522:NM_020888:exon6:c.C2803G:p.R935G	0.0013
chr1	33237661	33237661	C	T	exonic	KIAA1522	.	nonsynonymous	KIAA1522:NM_001198972:exon6:c.C2704T:p.R902W,KIAA1522:NM_001369553:exon6:c.C2737T:p.R913W,KIAA1522:NM_020888:exon6:c.C2881T:p.R961W	0.0019
chr1	33237743	33237743	C	T	exonic	KIAA1522	.	nonsynonymous	KIAA1522:NM_001198972:exon6:c.C2786T:p.S929F,KIAA1522:NM_001369553:exon6:c.C2819T:p.S940F,KIAA1522:NM_020888:exon6:c.C2963T:p.S988F	.
chr1	33237745	33237745	C	T	exonic	KIAA1522	.	nonsynonymous	KIAA1522:NM_001198972:exon6:c.C2788T:p.P930S,KIAA1522:NM_001369553:exon6:c.C2821T:p.P941S,KIAA1522:NM_020888:exon6:c.C2965T:p.P989S	0.0006
chr1	33237790	33237790	C	T	exonic	KIAA1522	.	nonsynonymous	KIAA1522:NM_001198972:exon6:c.C2833T:p.R945W,KIAA1522:NM_001369553:exon6:c.C2866T:p.R956W,KIAA1522:NM_020888:exon6:c.C3010T:p.R1004W	0
chr7	107564524	107564524	T	C	exonic	LAMB1	.	nonsynonymous	LAMB1:NM_002291:exon34:c.A5233G:p.R1745G	.
chr7	107569960	107569960	G	A	exonic	LAMB1	.	nonsynonymous	LAMB1:NM_002291:exon30:c.C4642T:p.R1548C	0.0045
chr7	107571800	107571800	C	A	splicing	LAMB1	NM_002291:exon29:c.4537+1G>T	.	.	.
chr7	107572791	107572791	G	A	exonic	LAMB1	.	nonsynonymous	LAMB1:NM_002291:exon28:c.C4220T:p.S1407F	.
chr7	107580572	107580572	T	C	exonic	LAMB1	.	nonsynonymous	LAMB1:NM_002291:exon25:c.A3623G:p.K1208R	0
chr7	107592453	107592453	C	T	splicing	LAMB1	NM_002291:exon23:c.3294+1G>A	.	.	.
chr7	107592624	107592624	C	T	exonic	LAMB1	.	nonsynonymous	LAMB1:NM_002291:exon23:c.G3124A:p.G1042S	0.0038
chr7	107593977	107593977	C	A	exonic	LAMB1	.	nonsynonymous	LAMB1:NM_002291:exon22:c.G3077T:p.R1026L	.
chr7	107594185	107594185	C	T	exonic	LAMB1	.	nonsynonymous	LAMB1:NM_002291:exon22:c.G2869A:p.D957N	0
chr7	107595924	107595924	G	A	exonic	LAMB1	.	nonsynonymous	LAMB1:NM_002291:exon21:c.C2842T:p.P948S	0.0006
chr7	107599780	107599780	C	G	exonic	LAMB1	.	nonsynonymous	LAMB1:NM_002291:exon20:c.G2604C:p.Q868H	0.0006
chr7	107599793	107599793	C	A	exonic	LAMB1	.	nonsynonymous	LAMB1:NM_002291:exon20:c.G2591T:p.C864F	.
chr7	107600136	107600136	G	A	exonic	LAMB1	.	nonsynonymous	LAMB1:NM_002291:exon19:c.C2458T:p.P820S	0.0019
chr7	107600968	107600968	C	T	exonic	LAMB1	.	nonsynonymous	LAMB1:NM_002291:exon18:c.G2236A:p.V746I	0.0013
chr7	107601021	107601021	T	C	exonic	LAMB1	.	nonsynonymous	LAMB1:NM_002291:exon18:c.A2183G:p.N728S	.
chr7	107601052	107601052	C	T	exonic	LAMB1	.	nonsynonymous	LAMB1:NM_002291:exon18:c.G2152A:p.V718M	0.0038
chr7	107602052	107602052	A	G	exonic	LAMB1	.	nonsynonymous	LAMB1:NM_002291:exon16:c.T1927C:p.C643R	.
chr7	107602064	107602064	T	C	exonic	LAMB1	.	nonsynonymous	LAMB1:NM_002291:exon16:c.A1915G:p.T639A	0
chr7	107603508	107603508	C	T	exonic	LAMB1	.	nonsynonymous	LAMB1:NM_002291:exon15:c.G1699A:p.G567R	.
chr7	107615466	107615466	G	A	exonic	LAMB1	.	nonsynonymous	LAMB1:NM_002291:exon12:c.C1447T:p.R483C	0.0051
chr7	107621073	107621073	T	C	exonic	LAMB1	.	nonsynonymous	LAMB1:NM_002291:exon8:c.A860G:p.N287S	0.0006
chr7	107626714	107626714	G	A	exonic	LAMB1	.	nonsynonymous	LAMB1:NM_002291:exon6:c.C518T:p.S173L	.
chr7	107626733	107626733	C	T	exonic	LAMB1	.	nonsynonymous	LAMB1:NM_002291:exon6:c.G499A:p.A167T	.
chr7	107642017	107642017	C	G	exonic	LAMB1	.	nonsynonymous	LAMB1:NM_002291:exon3:c.G199C:p.V67L	.
chr3	32574501	32574501	T	C	exonic	DYNC1LI1	.	nonsynonymous	DYNC1LI1:NM_001329135:exon6:c.A709G:p.I237V,DYNC1LI1:NM_016141:exon8:c.A1057G:p.I353V	.
chr3	32574549	32574549	G	T	exonic	DYNC1LI1	.	nonsynonymous	DYNC1LI1:NM_001329135:exon6:c.C661A:p.H221N,DYNC1LI1:NM_016141:exon8:c.C1009A:p.H337N	.
chr3	32574572	32574572	T	C	exonic	DYNC1LI1	.	nonsynonymous	DYNC1LI1:NM_001329135:exon6:c.A638G:p.N213S,DYNC1LI1:NM_016141:exon8:c.A986G:p.N329S	.
chr3	32576040	32576040	T	C	exonic	DYNC1LI1	.	nonsynonymous	DYNC1LI1:NM_001329135:exon5:c.A583G:p.I195V,DYNC1LI1:NM_016141:exon7:c.A931G:p.I311V	.
chr3	32582683	32582683	T	C	exonic	DYNC1LI1	.	nonsynonymous	DYNC1LI1:NM_001329135:exon3:c.A236G:p.Q79R,DYNC1LI1:NM_016141:exon5:c.A584G:p.Q195R	.
chr1	171605420	171605420	C	T	exonic	MYOC	.	nonsynonymous	MYOC:NM_000261:exon3:c.G1160A:p.G387D	.
chr1	171605522	171605522	G	A	exonic	MYOC	.	nonsynonymous	MYOC:NM_000261:exon3:c.C1058T:p.T353I	0.0083
chr1	171607823	171607823	A	G	exonic	MYOC	.	nonsynonymous	MYOC:NM_000261:exon2:c.T644C:p.L215P	0.0032
chr1	171607843	171607843	G	C	exonic	MYOC	.	nonsynonymous	MYOC:NM_000261:exon2:c.C624G:p.D208E	0.0064
chr1	171621598	171621598	T	C	exonic	MYOC	.	nonsynonymous	MYOC:NM_000261:exon1:c.A154G:p.S52G	0.0013
chr1	171621616	171621616	G	A	exonic	MYOC	.	stopgain	MYOC:NM_000261:exon1:c.C136T:p.R46X	0.0064
chr1	171621695	171621695	C	A	exonic	MYOC	.	nonsynonymous	MYOC:NM_000261:exon1:c.G57T:p.Q19H	0.0032
chr1	171621718	171621718	C	G	exonic	MYOC	.	nonsynonymous	MYOC:NM_000261:exon1:c.G34C:p.G12R	0.0077
chr3	142756112	142756112	C	T	exonic	U2SURP	.	nonsynonymous	U2SURP:NM_001320220:exon20:c.C929T:p.T310I,U2SURP:NM_001080415:exon21:c.C2156T:p.T719I,U2SURP:NM_001320219:exon21:c.C2153T:p.T718I,U2SURP:NM_001320222:exon22:c.C857T:p.T286I	0.0006
chr6	31498846	31498846	T	C	exonic	DDX39B	.	nonsynonymous	DDX39B:NM_004640:exon9:c.A1106G:p.D369G,DDX39B:NM_080598:exon9:c.A1106G:p.D369G	.
chr5	140085282	140085282	G	A	exonic	ZMAT2	.	nonsynonymous	ZMAT2:NM_144723:exon6:c.G541A:p.D181N	.
chr1	92946421	92946421	C	T	exonic	GFI1	.	nonsynonymous	GFI1:NM_001127215:exon4:c.G523A:p.G175S,GFI1:NM_001127216:exon4:c.G523A:p.G175S,GFI1:NM_005263:exon4:c.G523A:p.G175S	.
chr1	92946525	92946525	C	T	exonic	GFI1	.	nonsynonymous	GFI1:NM_001127215:exon4:c.G419A:p.R140Q,GFI1:NM_001127216:exon4:c.G419A:p.R140Q,GFI1:NM_005263:exon4:c.G419A:p.R140Q	.
chr1	92948938	92948938	C	T	exonic	GFI1	.	nonsynonymous	GFI1:NM_001127215:exon2:c.G107A:p.S36N,GFI1:NM_001127216:exon2:c.G107A:p.S36N,GFI1:NM_005263:exon2:c.G107A:p.S36N	0
chr1	92949145	92949145	T	C	splicing	GFI1	NM_005263:exon2:UTR5;NM_001127216:exon2:UTR5;NM_001127215:exon2:UTR5	.	.	.
chr15	66786859	66786859	A	G	exonic	SNAPC5	.	nonsynonymous	SNAPC5:NM_001329613:exon2:c.T122C:p.I41T,SNAPC5:NM_001329614:exon3:c.T98C:p.I33T,SNAPC5:NM_001329615:exon3:c.T212C:p.I71T,SNAPC5:NM_006049:exon3:c.T212C:p.I71T	.
chr8	30402037	30402037	C	A	exonic	RBPMS	.	nonsynonymous	RBPMS:NM_001008710:exon6:c.C424A:p.P142T,RBPMS:NM_001008711:exon6:c.C424A:p.P142T,RBPMS:NM_001008712:exon6:c.C424A:p.P142T,RBPMS:NM_006867:exon6:c.C424A:p.P142T	.
chr7	87514405	87514405	G	A	exonic	DBF4	.	nonsynonymous	DBF4:NM_006716:exon3:c.G331A:p.A111T	.
chr14	50790696	50790696	G	A	exonic	DMAC2L	.	nonsynonymous	DMAC2L:NM_001003803:exon4:c.G350A:p.C117Y,DMAC2L:NM_001370605:exon5:c.G350A:p.C117Y	.
chr6	26225512	26225512	C	T	exonic	HIST1H3E	.	nonsynonymous	HIST1H3E:NM_003532:exon1:c.C130T:p.P44S	.
chr7	100887365	100887365	G	A	exonic	FIS1	.	nonsynonymous	FIS1:NM_016068:exon2:c.C101T:p.T34M	.
chr1	155870273	155870273	G	A	exonic	RIT1	.	nonsynonymous	RIT1:NM_001256820:exon5:c.C458T:p.A153V,RIT1:NM_001256821:exon6:c.C617T:p.A206V,RIT1:NM_006912:exon6:c.C566T:p.A189V	.
chr19	7747444	7747444	C	T	exonic	TRAPPC5	.	nonsynonymous	TRAPPC5:NM_001042461:exon2:c.C305T:p.A102V,TRAPPC5:NM_001042462:exon2:c.C305T:p.A102V,TRAPPC5:NM_174894:exon2:c.C305T:p.A102V	0.0013
chr1	151677630	151677630	C	T	exonic	CELF3	.	nonsynonymous	CELF3:NM_001172649:exon11:c.G1135A:p.D379N,CELF3:NM_001172648:exon12:c.G1144A:p.D382N,CELF3:NM_001291106:exon12:c.G1282A:p.D428N,CELF3:NM_001291107:exon12:c.G1282A:p.D428N,CELF3:NM_007185:exon12:c.G1285A:p.D429N	.
chr17	38100673	38100673	C	G	exonic	LRRC3C	.	nonsynonymous	LRRC3C:NM_001195545:exon2:c.C514G:p.L172V	0
chr1	94374639	94374639	G	C	exonic	GCLM	.	nonsynonymous	GCLM:NM_001308253:exon1:c.C81G:p.N27K,GCLM:NM_002061:exon1:c.C81G:p.N27K	.

## Sheet: S3
Table S3. Top15 GO terms enriched in 37 significant genes
Description	geneID
glutathione metabolic process	GCLM/GSTM3/NFE2L2
positive regulation of neuron projection development	CUL7/NFE2L2/PARP6/SF3A2/TWF2
positive regulation of cell morphogenesis involved in differentiation	CUL7/MYOC/PARP6/TWF2
regulation of neuron projection development	CUL7/GFI1/NFE2L2/PARP6/SF3A2/TWF2
fat-soluble vitamin biosynthetic process	BCO1/GFI1
peripheral nervous system development	GSTM3/MYOC/NF1
glutathione biosynthetic process	GCLM/NFE2L2
spliceosomal complex assembly	CELF3/DDX39B/SF3A2
cellular modified amino acid metabolic process	GCLM/GSTM3/NFE2L2/SLC19A1
positive regulation of neuron differentiation	CUL7/NFE2L2/PARP6/SF3A2/TWF2
nonribosomal peptide biosynthetic process	GCLM/NFE2L2
RNA splicing, via transesterification reactions with bulged adenosine as nucleophile	CELF3/DDX39B/SF3A2/U2SURP/ZMAT2
mRNA splicing, via spliceosome	CELF3/DDX39B/SF3A2/U2SURP/ZMAT2
RNA splicing, via transesterification reactions	CELF3/DDX39B/SF3A2/U2SURP/ZMAT2
positive regulation of cell projection organization	CUL7/NFE2L2/PARP6/SF3A2/TWF2
